# Supplementary material for: Persistence of senescent prostate cancer cells following prolonged neoadjuvant androgen deprivation therapy
Source: PLoS One. 2017 Feb 24;12(2):e0172048. doi: 10.1371/journal.pone.0172048 (PMC5325224; doi:10.1371/journal.pone.0172048)
Supplement: S1 Dataset — (XLSX) [file pone.0172048.s001.xlsx]

## Sheet: Figure 1E
Figure 1E			Epithelial GLB1 Mean Intensity
		No ADT				ADT
	Total	Nuclear	Cyoplasmic		Total	Nuclear	Cytoplasmic
	1.075	0.725	0.35		3.15	1.7	1.45
	1.825	1.05	0.775		3.55	2.25	1.3
	2.525	1.6	0.925		4.825	2.625	2.2
	2.95	1.925	1.025		3.625	2.425	1.2
	1.725	1.025	0.7		3	1.925	1.075
	1.8	1.15	0.65		4.025	2.5	1.525
	1.625	1.1	0.525		4.875	2.975	1.9
	1.775	1.1	0.675		6.45	3.7	2.75
	2.875	1.6	1.275		4.7	3	1.7
	3.7	2.3	1.4		0.675	0.325	0.35
	2.825	1.725	1.1		3.75	2.525	1.225
	1.85	1.125	0.725		5.45	3.5	1.95
	1.7	1.075	0.625		3.95	2.55	1.4
	3.975	2.575	1.4		2.6	1.9	0.7
	4.1	2.35	1.75		3.65	2.275	1.375
	3.975	2.45	1.525		3.65	2.2	1.45
	3.5	2.2	1.3		4.05	2.4	1.65
	4.05	2.9	1.15		6.4	3.75	2.65
	4.65	3.225	1.425		3.65	2.2	1.45
	1.8	1.4	0.4		4.825	3.225	1.6
	0.8	0.45	0.35		2.625	1.325	1.3
	1.15	0.6	0.55		4.55	2.8	1.75
	3.625	2.1	1.525		4.9	3.025	1.875
	2.5	1.3	1.2		3.425	2.125	1.3
	2.425	1.575	0.85		5.4	3.5	1.9
	2.275	1.5	0.775		3.05	2.05	1
	2.625	1.65	0.975		3.3	2.05	1.25
	1.975	1.25	0.725		3.55	2.225	1.325
	3.45	2.125	1.325		3.575	2	1.575
	2.8	1.775	1.025		5	3.025	1.975
	2.15	1.425	0.725		4.75	3	1.75
	2.825	1.9	0.925		5.325	2.975	2.35
	2.525	1.6	0.925		5.7	3.475	2.225
	2.85	1.9	0.95		6.475	4.6	1.875
	3.85	2.375	1.475		1.9	0.9	1
	2.975	1.975	1		3.525	2.3	1.225
	4.05	2.7	1.35		2.875	1.55	1.325
	2.725	1.75	0.975		3.85	2.45	1.4
	1.075	0.575	0.5		3.675	2.275	1.4
	4.3	2.675	1.625		4.275	2.675	1.6
	4.15	2.575	1.575		4.725	2.95	1.775
	3.95	2.475	1.475		4.55	2.75	1.8
	6.175	3.675	2.5		4.7	2.85	1.85
	3.15	2	1.15		5.625	3.525	2.1
	3.725	2.325	1.4		2.85	1.875	0.975
	3.525	2.125	1.4		5.275	3.025	2.25
	4	2.5	1.5		3.2	2.075	1.125
	6.15	3.7	2.45		4.3	2.525	1.775
	4.575	3.1	1.475		6.45	4.5	1.95
	5.675	3.65	2.025		3.7	1.95	1.75
	4.4	2.975	1.425		4.45	2.675	1.775
	3.525	2.225	1.3		3.9	2.35	1.55
	3.1125	1.975	1.1375		5.025	2.875	2.15
	5.05	3.25	1.8		5.35	3.15	2.2
	4.225	2.825	1.4		7.6	4.325	3.275
	6.725	4.35	2.375		3.625	2.45	1.175
	4.05	2.5	1.55		4	2.8	1.2
	4.3	2.6	1.7		4.65	2.55	2.1
	6.15	3.775	2.375		5.55	3.1	2.45
	3.55	2.65	0.9		4.45	2.9875	1.4625
	7.4	4.8	2.6		4.175	2.575	1.6
	5.7	3.75	1.95
	5.075	3.15	1.925
	3.95	2.675	1.275
	8.45	5.425	3.025
	2.175	1.6	0.575
	2.1	1.3	0.8
	3.25	2.05	1.2
	3.45	2.2	1.25
	3.5	2.225	1.275
	2.925	1.625	1.3
	3.325	2.025	1.3
	3.275	1.95	1.325
	3.6	2.225	1.375
	3.725	2.35	1.375
	4.05	2.625	1.425
	3.75	2.275	1.475
	3.9	2.425	1.475
	4.675	2.925	1.75
	5.625	3.825	1.8
	5.925	3.175	2.75
	4.55	2.85	1.7
	5.15	2.9	2.25
	4.425	2.725	1.7
	11.4	7.2	4.2
	6.325	4.75	1.575
	6.175	4.3	1.875
	2.575	1.65	0.925
	1.95	1.25	0.7
	3.2	2.15	1.05
	3.6	2.2	1.4
	4.975	3.1875	1.7875
	5.2	3.25	1.95
	2.9	1.725	1.175
	3.15	2.075	1.075
	6	3.7	2.3

## Sheet: Figure 1F
Figure 1F			Stromal GLB1 Mean Intensity
		No ADT				ADT
	Total	Nuclear	Cyoplasmic		Total	Nuclear	Cytoplasmic
	0.7	0.525	0.175		0.575	0.425	0.15
	0.4	0.3	0.1		0.625	0.475	0.15
	0.6	0.425	0.175		0.575	0.475	0.1
	0.725	0.55	0.175		0.5	0.4	0.1
	0.5	0.425	0.075		0.425	0.3	0.125
	1.65	1.375	0.275		0.375	0.275	0.1
	1.18333	1	0.183333		0.475	0.4	0.075
	0.425	0.225	0.2		1.2	0.95	0.25
	0.825	0.575	0.25		0.45	0.35	0.1
	0.675	0.575	0.1		0.875	0.725	0.15
	0.75	0.55	0.2		1.125	0.925	0.2
	0.55	0.425	0.125		0.55	0.45	0.1
	0.95	0.7	0.25		0.375	0.25	0.125
	0.4625	0.3625	0.1		0.7	0.55	0.15
	0.9	0.783333	0.116667		0.8	0.675	0.125
	0.625	0.525	0.1		0.3	0.25	0.05
	0.85	0.65	0.2		0.55	0.45	0.1
	0.85	0.65	0.2		0.45	0.35	0.1
	1.25	0.95	0.3		1.025	0.75	0.275
	0.55	0.45	0.1		0.425	0.35	0.075
	0.975	0.8	0.175		0.575	0.375	0.2
	0.45	0.325	0.125		0.75	0.65	0.1
	0.3	0.2	0.1		0.65	0.525	0.125
	1.3	0.975	0.325		0.725	0.6	0.125
	0.8	0.575	0.225		0.65	0.55	0.1
	0.675	0.55	0.125		0.925	0.725	0.2
	0.725	0.525	0.2		0.575	0.425	0.15
	0.6	0.475	0.125		0.575	0.4	0.175
	1.1	0.9	0.2		0.85	0.725	0.125
	0.45	0.35	0.1		0.625	0.5	0.125
	0.65	0.475	0.175		0.55	0.375	0.175
	0.825	0.6	0.225		0.575	0.45	0.125
	0.825	0.525	0.3		0.675	0.525	0.15
	0.475	0.375	0.1		0.9	0.775	0.125
	0.925	0.8	0.125		0.375	0.275	0.1
	0.6	0.425	0.175		0.525	0.425	0.1
	0.45	0.35	0.1		0.55	0.475	0.075
	1	0.7625	0.2375		0.6	0.45	0.15
	0.95	0.7	0.25		0.575	0.4	0.175
	0.7	0.475	0.225		1.05	0.85	0.2
	0.75	0.575	0.175		0.95	0.8	0.15
	0.65	0.45	0.2		0.625	0.5	0.125
	0.675	0.425	0.25		0.6	0.5	0.1
	0.725	0.625	0.1		1.35	1.125	0.225
	0.35	0.25	0.1		0.65	0.525	0.125
	0.5	0.35	0.15		0.725	0.625	0.1
	0.9	0.725	0.175		0.725	0.5	0.225
	0.525	0.4	0.125		1.025	0.875	0.15
	0.45	0.325	0.125		0.7	0.5	0.2
	0.5	0.35	0.15		0.275	0.125	0.15
	0.95	0.8	0.15		0.45	0.325	0.125
	1.2	0.9	0.3		0.675	0.525	0.15
	0.8	0.625	0.175		0.9	0.7	0.2
	0.625	0.425	0.2		0.7	0.575	0.125
	0.45	0.3	0.15		0.475	0.375	0.1
	0.675	0.525	0.15		0.6	0.5	0.1
	0.975	0.775	0.2		0.75	0.575	0.175
	0.625	0.5	0.125		0.775	0.625	0.15
	0.65	0.425	0.225		0.675	0.575	0.1
	0.7	0.45	0.25		0.375	0.2	0.175
	0.575	0.425	0.15		0.475	0.375	0.1
	0.575	0.475	0.1
	0.65	0.475	0.175
	0.975	0.75	0.225
	0.775	0.525	0.25
	1.525	1.15	0.375
	0.85	0.625	0.225
	0.675	0.475	0.2
	1.075	0.85	0.225
	0.275	0.2	0.075
	0.575	0.425	0.15
	0.475	0.375	0.1
	0.675	0.55	0.125
	0.85	0.6	0.25
	0.475	0.375	0.1
	0.6	0.425	0.175
	0.55	0.45	0.1
	0.825	0.625	0.2
	1	0.8	0.2
	0.625	0.525	0.1
	0.5	0.4	0.1
	0.725	0.575	0.15
	0.75	0.6	0.15
	0.7	0.575	0.125
	0.5	0.35	0.15
	0.9	0.675	0.225
	0.7	0.475	0.225
	0.675	0.475	0.2
	0.475	0.375	0.1
	0.4	0.325	0.075
	0.425	0.325	0.1
	0.4	0.325	0.075
	0.6	0.475	0.125
	0.7	0.5	0.2

## Sheet: Figure 2A
Figure 2A			GLB1 Cyto Intensity
	Gleason Score 6			Gleason Score 7			Gleason Score 8			Gleason Score 9
	No ADT	ADT		No ADT	ADT		No ADT	ADT		No ADT	ADT
	0.925	1.45		0.35	2.2		0.95	1.3		1.475	1.2
	0.65	1.075		0.775	1.525		1.7	1.7		1.7875	1.4
	0.675	2.75		1.025	1.9		1.7	1.775		2.3	0.7
	1.4	1.9		0.7	1.95		1.875	1.55			1.45
	1.1	1.975		0.525	1.375		1.95	1.175			1.6
	0.725	1.8		1.275	1.45			1.2			1.325
	0.625	2.1		1.4	1.65						1.575
	1.75	0.975		1.525	2.65						1.875
	1.3	2.25		1.15	1.75						1.325
	1.425	3.275		0.55	1.875						1.4
	0.4			1.525	1.25						1.4
	1.2			0.85	1.75						1.6
	0.775			0.975	2.35						1.75
	0.925			1.325	2.225						1.775
	0.975			1.025	1.225
	1.625			0.725	1.85
	2.5			0.925	1.775
	2.025			1.475	1.95
	2.6			1	2.2
	3.025			1.35	2.1
	0.575			0.5
	1.25			1.575
	1.275			1.475
	1.3			1.4
	1.325			1.4
	1.375			1.5
	1.425			2.45
	2.25			1.425
	4.2			1.3
	1.175			1.1375
	1.075			1.8
				1.4
				1.55
				1.7
				2.375
				0.9
				1.95
				1.925
				1.275
				0.8
				1.2
				1.3
				1.375
				1.475
				1.475
				1.75
				1.8
				2.75
				1.575
				1.05
				1.4

## Sheet: Figure 3E
Figure 3E		CC3 Cyto intensity
		No ADT				ADT
	Total	Nuclear	Cyoplasmic		Total	Nuclear	Cyoplasmic
	1.3025	0.76	0.5425		1.805	0.9925	0.8125
	1.765	0.97	0.795		2.055	1.205	0.85
	1.48	0.805	0.675		1.7925	0.99	0.8025
	1.345	0.7475	0.5975		2.03	1.03	1
	1.4	0.78	0.62		2.275	1.375	0.9
	1.315	0.7525	0.5625		1.5425	0.8425	0.7
	2.39	1.3725	1.0175		1.5175	0.9125	0.605
	2.155	1.28	0.875		1.68	0.9025	0.7775
	1.7125	0.9225	0.79		1.9475	1.1325	0.815
	0.815	0.4125	0.4025		2.6025	1.4725	1.13
	1.53	1.01	0.52		1.5675	0.9	0.6675
	2.34	1.35	0.99		1.9675	1.1075	0.86
	1.3	0.7475	0.5525		1.5375	0.835	0.7025
	1.285	0.745	0.54		1.77	0.9525	0.8175
	1.785	1.1075	0.6775		1.69	0.9225	0.7675
	1.35	0.7325	0.6175		2.1525	1.4025	0.75
	2.1375	1.12	1.0175		2.155	1.155	1
	1.8025	1.1	0.7025		1.405	0.7525	0.6525
	1.7825	1.02	0.7625		1.61	0.8925	0.7175
	1.5475	0.8625	0.685		1.5875	0.86	0.7275
	1.3825	0.8575	0.525		2.155	1.215	0.94
	1.3725	0.7475	0.625		1.53	0.845	0.685
	2.0775	1.1375	0.94		1.9925	1.14	0.8525
	1.6775	0.975	0.7025		2.4275	1.36	1.0675
	1.165	0.6575	0.5075		2.0225	1.1275	0.895
	1.97	1.0925	0.8775		2.0025	1.1875	0.815
	2.17	1.2	0.97		2.13	1.29	0.84
	1.57	0.8575	0.7125		1.8975	1.065	0.8325
	1.7625	0.93	0.8325		1.68	0.93	0.75
	1.5425	0.835	0.7075		1.8825	1.0425	0.84
	1.605	0.8475	0.7575		2.15	1.205	0.945
	1.0525	0.57	0.4825		2.42	1.37	1.05
	1.845	1.0375	0.8075		2.205	1.2225	0.9825
	1.41	0.7825	0.6275		1.87	1.075	0.795
	2.24	1.235	1.005		2.415	1.325	1.09
	1.755	0.96	0.795		1.695	0.9475	0.7475
	2.1575	1.21	0.9475		1.7625	1.02	0.7425
	1.63	0.9425	0.6875		1.47	0.835	0.635
	1.3525	0.7325	0.62		2.1075	1.1625	0.945
	0.82	0.43	0.39		2.31	1.37	0.94
	1.79	1.025	0.765		1.7075	0.94	0.7675
	1.9875	1.11	0.8775		1.7025	0.97	0.7325
	2.4575	1.3925	1.065		1.95	1.0525	0.8975
	1.49	0.83	0.66		1.9025	1.0825	0.82
	1.7725	1.005	0.7675		1.43	0.805	0.625
	1.435	0.8375	0.5975		1.57	0.9225	0.6475
	1.7575	1.0125	0.745		1.485	0.88	0.605
	1.17	0.645	0.525		1.72	1.08	0.64
	1.265	0.725	0.54		1.63	0.9675	0.6625
	1.5375	0.935	0.6025		1.78	1.0225	0.7575
	1.5	0.865	0.635		1.745	0.9725	0.7725
	1.5925	0.8725	0.72		1.725	0.9425	0.7825
	2.1275	1.1725	0.955		1.5975	0.8975	0.7
	1.6275	0.935	0.6925		2.645	1.5375	1.1075
	1.9275	1.1175	0.81		1.8275	1.03	0.7975
	3.3425	1.83	1.5125		2.4225	1.43	0.9925
	1.3825	0.765	0.6175		1.5725	0.89	0.6825
	1.31	0.7275	0.5825		1.83	1.075	0.755
	1.2425	0.68	0.5625		1.81	1.01	0.8
	1.8	1.0575	0.7425		1.7275	0.97625	0.75125
	2.0325	1.14875	0.88375		1.5025	0.82	0.6825
	1.6375	0.91	0.7275		1.25	0.68	0.57
	1.63	0.9575	0.6725		2.01	1.125	0.885
	1.6825	0.96	0.7225		2.37	1.3725	0.9975
	1.525	0.87	0.655		1.99	1.1275	0.8625
	2.2075	1.2825	0.925		2.525	1.5475	0.9775
	1.6125	0.9275	0.685		2.005	1.15	0.855
	1.5575	0.87	0.6875		2.645	1.4275	1.2175
	1.4075	0.8175	0.59
	2.11	1.125	0.985
	2.565	1.385	1.18
	1.6925	0.93	0.7625
	1.67	0.9375	0.7325
	1.27	0.7375	0.5325
	1.525	0.8325	0.6925
	1.3525	0.75	0.6025
	1.5725	0.885	0.6875
	2.4725	1.3375	1.135
	2.085	1.2075	0.8775
	1.715	0.9675	0.7475
	1.31	0.7325	0.5775
	1.5	0.8325	0.6675
	1.6425	0.9925	0.65
	1.92833	1.08833	0.84
	2.785	1.5825	1.2025
	0.89	0.465	0.425
	1.4	0.855	0.545
	2.25	1.15	1.1
	1.555	0.9	0.655
	1.5775	0.91125	0.66625
	1.755	0.9375	0.8175
	2.14	1.285	0.855
	1.82	1.07	0.75
	2.2175	1.4125	0.805
	1.18	0.69	0.49
	1.6375	0.89	0.7475
	2.14	1.285	0.855

## Sheet: Figure 3F
Figure 3F			CC3 Cyto Intensity
	Gleason Score 6			Gleason Score 7			Gleason Score 8			Gleason Score 9
	No ADT	ADT		No ADT	ADT		No ADT	ADT		No ADT	ADT
	5.425	8.025		4.825	7.025		6.5	9.4		6.55	6.475
	7.95	10		8.075	8.175		8.4	7.675		6.6625	6.05
	6.75	9		6.275	7.675		12.025	7.325		8.175	6.4
	5.975	7		10.05	7.5		4.25	8.975			6.625
	6.2	6.05		7.95	10		5.45	8.2			7.575
	5.625	7.775		9.475	6.525		11	6.25			7.725
	10.175	8.15		6.875	7.175						7.825
	8.75	11.3		6.2	7.275						7
	7.9	6.675		3.9	9.4						11.075
	4.025	8.6		7.65	6.85						7.975
	5.2			8.775	8.525						9.925
	9.9			10.65	10.675						6.825
	5.525			6.6	8.95						7.55
	5.4			7.675	8.15						8
	6.775			5.975	8.4
	6.175			7.45	8.325
	10.175			5.25	7.5
	7.025			5.4	8.4
	7.625			6.025	9.45
	6.85			6.35	10.5
	5.25			7.2	9.825
	6.25			9.55	7.95
	9.4			6.925	10.9
	7.025			8.1	7.475
	5.075			6.175	7.425
	8.775			5.825	6.35
	9.7			5.625	9.45
	7.125			7.425
	8.325			8.8375
	7.075			7.275
	7.575			6.725
				7.225
				6.55
				9.25
				6.85
				6.875
				5.9
				9.85
				7.625
				7.325
				5.325
				6.925
				6.025
				6.875
				11.35
				8.775
				7.475
				5.775
				6.675
